# Supplementary material for: First records of genera Chrysopera Hampson, 1894 and Entomogramma Guenée, 1852 of the subfamily Erebinae (Lepidoptera, Erebidae) from South Korea
Source: Biodivers Data J. 2025 Mar 27;13:e139471. doi: 10.3897/BDJ.12.e139471 (PMC11969161; doi:10.3897/BDJ.12.e139471)
Supplement: XML Treatment for Chrysopera [file BDJ.12.e139471-treatment1.xml]

<!DOCTYPE tp:taxon-treatment
  PUBLIC "-//TaxonX//DTD Taxonomic Treatment Publishing DTD v0 20100105//EN" "tax-treatment-NSO.dtd">
<tp:taxon-treatment xmlns:tp="http://www.plazi.org/taxpub"><tp:treatment-meta><mixed-citation publication-type="journal"><person-group><name><surname>Han</surname><given-names>Hee</given-names></name><name><surname>Kim</surname><given-names>Sora</given-names></name></person-group><article-title>First records of genera <italic><tp:taxon-name><tp:taxon-name-part taxon-name-part-type="genus" reg="Chrysopera">Chrysopera</tp:taxon-name-part></tp:taxon-name></italic> Hampson, 1894 and <italic><tp:taxon-name><tp:taxon-name-part taxon-name-part-type="genus" reg="Entomogramma">Entomogramma</tp:taxon-name-part></tp:taxon-name></italic> Guenée, 1852 of the subfamily <tp:taxon-name><tp:taxon-name-part taxon-name-part-type="subfamily">Erebinae</tp:taxon-name-part></tp:taxon-name> (<tp:taxon-name><tp:taxon-name-part taxon-name-part-type="order">Lepidoptera</tp:taxon-name-part></tp:taxon-name>, <tp:taxon-name><tp:taxon-name-part taxon-name-part-type="family">Erebidae</tp:taxon-name-part></tp:taxon-name>) from South Korea</article-title><source>Biodivers Data J</source><day>27</day><month>03</month><year>2025</year><volume>13</volume><pub-id pub-id-type="doi">10.3897/BDJ.12.e139471</pub-id></mixed-citation></tp:treatment-meta><tp:nomenclature><tp:taxon-name>
            <object-id xmlns:xlink="http://www.w3.org/1999/xlink" content-type="arpha" xlink:type="simple">7412F823-2ACF-5CD2-80A1-4B681D0BF6AE</object-id>
            <tp:taxon-name-part taxon-name-part-type="genus">Chrysopera</tp:taxon-name-part>
          </tp:taxon-name><tp:taxon-authority>Hampson, 1894</tp:taxon-authority><tp:nomenclature-citation-list><tp:nomenclature-citation><tp:taxon-name>
                <tp:taxon-name-part taxon-name-part-type="genus" reg="Chrysopera">Chrysopera</tp:taxon-name-part>
              </tp:taxon-name><comment> <xref ref-type="bibr" rid="B12149649">Hampson 1894</xref>: 493. Type Species. <italic><tp:taxon-name><tp:taxon-name-part taxon-name-part-type="genus" reg="Achaea">Achaea</tp:taxon-name-part><tp:taxon-name-part taxon-name-part-type="species" reg="combinans">combinans</tp:taxon-name-part></tp:taxon-name></italic> Walker, 1858</comment></tp:nomenclature-citation></tp:nomenclature-citation-list></tp:nomenclature><tp:treatment-sec sec-type="Diagnosis"><title>Diagnosis</title><p>This genus is similar to <italic><tp:taxon-name><tp:taxon-name-part taxon-name-part-type="genus" reg="Avitta">Avitta</tp:taxon-name-part></tp:taxon-name> <xref ref-type="bibr" rid="B12210719">Walker 1858b</xref></italic> in having brown ground colour of forewing, yellowish terminal part of hind-wing and dark brown abdomen. However, they can be easily distinguished by the following characteristics: male antennae narrowly bipectinated; hind-wing with broad yellow apex; eighth tergite of male abdomen broad, with strong sclerotisation of W-shape; eighth sternite of male trifid distally, with short central lobe. Male genitalia of this genus are also similar to those of <italic>Asta <xref ref-type="bibr" rid="B12210727">Walker 1863</xref></italic>, <italic><tp:taxon-name><tp:taxon-name-part taxon-name-part-type="genus" reg="Pantura">Pantura</tp:taxon-name-part></tp:taxon-name> <xref ref-type="bibr" rid="B12149756">Moore 1885</xref></italic> and <italic>Heoeugorna <xref ref-type="bibr" rid="B12210745">Hampson 1926</xref></italic>, but can be differentiated by the lack of scaphium and tegumen distinctly shorter than vinculum.</p></tp:treatment-sec><tp:treatment-sec sec-type="Distribution"><title>Distribution</title><p>Australasian, Oriental (<xref ref-type="bibr" rid="B12149649">Hampson 1894</xref>, <xref ref-type="bibr" rid="B12149691">Holloway 2005</xref>).</p></tp:treatment-sec><tp:treatment-sec sec-type="Notes"><title>Notes</title><p>Diagnosis is based on <xref ref-type="bibr" rid="B12149691">Holloway (2005)</xref>.</p></tp:treatment-sec><ref-list><ref id="B12149649"><element-citation xmlns:xlink="http://www.w3.org/1999/xlink" publication-type="book" xlink:type="simple"><person-group person-group-type="author"><name name-style="western"><surname>Hampson</surname><given-names>G. F.</given-names></name></person-group><year>1894</year><source>The Fauna of British India, including Ceylon and Burma</source><publisher-name>Taylor and Francis</publisher-name><publisher-loc>London</publisher-loc><size units="page">493</size></element-citation></ref><ref id="B12210719"><element-citation xmlns:xlink="http://www.w3.org/1999/xlink" publication-type="book" xlink:type="simple"><person-group person-group-type="author"><name name-style="western"><surname>Walker</surname><given-names>F.</given-names></name></person-group><year>1858</year><source>List of the Specimens of Lepidopterous Insects in the Collection of the British Museum</source><edition>15</edition><publisher-name>Printed by order of the Trustees</publisher-name><publisher-loc>London</publisher-loc><size units="page">1521-1888</size></element-citation></ref><ref id="B12210727"><element-citation xmlns:xlink="http://www.w3.org/1999/xlink" publication-type="article" xlink:type="simple"><person-group person-group-type="author"><name name-style="western"><surname>Walker</surname><given-names>F</given-names></name></person-group><year>1863</year><article-title>Catalogue of the Heterocerous Lepidopterous Insects collected at Sarawak, in Borneo, by Mr. A. R. Wallace, with Descriptions of New Species</article-title><source>Journal of the Proceedings of the Linnean Society of London.</source><volume>7</volume><issue>26</issue><fpage>49</fpage><lpage>84</lpage><pub-id pub-id-type="doi">10.1111/j.1096-3642.1863.tb02102.x</pub-id></element-citation></ref><ref id="B12149756"><element-citation xmlns:xlink="http://www.w3.org/1999/xlink" publication-type="book" xlink:type="simple"><person-group person-group-type="author"><name name-style="western"><surname>Moore</surname><given-names>F.</given-names></name></person-group><year>1885</year><source>The <tp:taxon-name><tp:taxon-name-part taxon-name-part-type="order">Lepidoptera</tp:taxon-name-part></tp:taxon-name> of Ceylon</source><publisher-name>L. Reeve &amp; co</publisher-name><publisher-loc>London</publisher-loc><size units="page">1-1036</size></element-citation></ref><ref id="B12210745"><element-citation xmlns:xlink="http://www.w3.org/1999/xlink" publication-type="book" xlink:type="simple"><person-group person-group-type="author"><name name-style="western"><surname>Hampson</surname><given-names>G. F.</given-names></name></person-group><year>1926</year><source>Descriptions of new Genera and Species of <tp:taxon-name><tp:taxon-name-part taxon-name-part-type="order">Lepidoptera</tp:taxon-name-part></tp:taxon-name> Phalaenae of the subfamily <tp:taxon-name><tp:taxon-name-part taxon-name-part-type="subfamily">Noctuinae</tp:taxon-name-part></tp:taxon-name> (<tp:taxon-name><tp:taxon-name-part taxon-name-part-type="family">Noctuidae</tp:taxon-name-part></tp:taxon-name>) in the British Museum (Natural History)</source><publisher-name>British Museum (Natural History)</publisher-name><publisher-loc>London</publisher-loc><size units="page">641</size><pub-id pub-id-type="doi">10.5962/bhl.title.118970</pub-id></element-citation></ref><ref id="B12149691"><element-citation xmlns:xlink="http://www.w3.org/1999/xlink" publication-type="book" xlink:type="simple"><person-group person-group-type="author"><name name-style="western"><surname>Holloway</surname><given-names>J. D.</given-names></name></person-group><year>2005</year><source>The moths of Borneo: Family <tp:taxon-name><tp:taxon-name-part taxon-name-part-type="family">Noctuidae</tp:taxon-name-part></tp:taxon-name>, subfamily <tp:taxon-name><tp:taxon-name-part taxon-name-part-type="subfamily">Catocalinae</tp:taxon-name-part></tp:taxon-name></source><edition>58</edition><publisher-name>The Malayan Nature Journal</publisher-name><size units="page">529</size></element-citation></ref></ref-list></tp:taxon-treatment>
