# Supplementary material for: First records of genera Chrysopera Hampson, 1894 and Entomogramma Guenée, 1852 of the subfamily Erebinae (Lepidoptera, Erebidae) from South Korea
Source: Biodivers Data J. 2025 Mar 27;13:e139471. doi: 10.3897/BDJ.12.e139471 (PMC11969161; doi:10.3897/BDJ.12.e139471)
Supplement: XML Treatment for Chrysopera combinans [file BDJ.12.e139471-treatment2.xml]

<!DOCTYPE tp:taxon-treatment
  PUBLIC "-//TaxonX//DTD Taxonomic Treatment Publishing DTD v0 20100105//EN" "tax-treatment-NSO.dtd">
<tp:taxon-treatment xmlns:tp="http://www.plazi.org/taxpub"><tp:treatment-meta><mixed-citation publication-type="journal"><person-group><name><surname>Han</surname><given-names>Hee</given-names></name><name><surname>Kim</surname><given-names>Sora</given-names></name></person-group><article-title>First records of genera <italic><tp:taxon-name><tp:taxon-name-part taxon-name-part-type="genus" reg="Chrysopera">Chrysopera</tp:taxon-name-part></tp:taxon-name></italic> Hampson, 1894 and <italic><tp:taxon-name><tp:taxon-name-part taxon-name-part-type="genus" reg="Entomogramma">Entomogramma</tp:taxon-name-part></tp:taxon-name></italic> Guenée, 1852 of the subfamily <tp:taxon-name><tp:taxon-name-part taxon-name-part-type="subfamily">Erebinae</tp:taxon-name-part></tp:taxon-name> (<tp:taxon-name><tp:taxon-name-part taxon-name-part-type="order">Lepidoptera</tp:taxon-name-part></tp:taxon-name>, <tp:taxon-name><tp:taxon-name-part taxon-name-part-type="family">Erebidae</tp:taxon-name-part></tp:taxon-name>) from South Korea</article-title><source>Biodivers Data J</source><day>27</day><month>03</month><year>2025</year><volume>13</volume><pub-id pub-id-type="doi">10.3897/BDJ.12.e139471</pub-id></mixed-citation></tp:treatment-meta><tp:nomenclature><tp:taxon-name>
            <object-id xmlns:xlink="http://www.w3.org/1999/xlink" content-type="arpha" xlink:type="simple">8AB1EB86-D282-57E9-A6C7-5BB7A71FE095</object-id>
            <tp:taxon-name-part taxon-name-part-type="genus">Chrysopera</tp:taxon-name-part>
            <tp:taxon-name-part taxon-name-part-type="species">combinans</tp:taxon-name-part>
          </tp:taxon-name><tp:taxon-authority>(Walker, 1858)</tp:taxon-authority><tp:nomenclature-citation-list><tp:nomenclature-citation><tp:taxon-name>
                <tp:taxon-name-part taxon-name-part-type="genus" reg="Achaea">Achaea</tp:taxon-name-part>
                <tp:taxon-name-part taxon-name-part-type="species" reg="combinans">combinans</tp:taxon-name-part>
              </tp:taxon-name><comment> <xref ref-type="bibr" rid="B12149790">Walker 1858a</xref>: 1399. Type locality. Ceylon.</comment></tp:nomenclature-citation><tp:nomenclature-citation><tp:taxon-name>
                <tp:taxon-name-part taxon-name-part-type="genus" reg="Achaea">Achaea</tp:taxon-name-part>
                <tp:taxon-name-part taxon-name-part-type="species" reg="quadrilunata">quadrilunata</tp:taxon-name-part>
              </tp:taxon-name><comment> <xref ref-type="bibr" rid="B12149764">Pagenstecher 1890</xref>: 109. Type locality. E. Java.</comment></tp:nomenclature-citation></tp:nomenclature-citation-list></tp:nomenclature><tp:treatment-sec sec-type="materials"><title>Materials</title><list list-type="alpha-lower" list-content="occurrences"><list-item><p><bold>Type status:</bold> <named-content xmlns:xlink="http://www.w3.org/1999/xlink" content-type="dwc:typeStatus" xlink:type="simple">Other material</named-content>. <bold>Occurrence:</bold> recordedBy: <named-content xmlns:xlink="http://www.w3.org/1999/xlink" content-type="dwc:recordedBy" xlink:type="simple">YB. Cha et al.</named-content>; individualCount: <named-content xmlns:xlink="http://www.w3.org/1999/xlink" content-type="dwc:individualCount" xlink:type="simple">1</named-content>; sex: <named-content xmlns:xlink="http://www.w3.org/1999/xlink" content-type="dwc:sex" xlink:type="simple">female</named-content>; lifeStage: <named-content xmlns:xlink="http://www.w3.org/1999/xlink" content-type="dwc:lifeStage" xlink:type="simple">adult</named-content>; preparations: <named-content xmlns:xlink="http://www.w3.org/1999/xlink" content-type="dwc:preparations" xlink:type="simple">photograph; genitalia (slide no. HH0275 / Hee Han)</named-content>; occurrenceID: <named-content xmlns:xlink="http://www.w3.org/1999/xlink" content-type="dwc:occurrenceID" xlink:type="simple">D37A1118-5631-56BA-8C22-C0BBD156FA4F</named-content>; <bold>Taxon:</bold> kingdom: <named-content xmlns:xlink="http://www.w3.org/1999/xlink" content-type="dwc:kingdom" xlink:type="simple"><tp:taxon-name><tp:taxon-name-part taxon-name-part-type="kingdom">Animalia</tp:taxon-name-part></tp:taxon-name></named-content>; phylum: <named-content xmlns:xlink="http://www.w3.org/1999/xlink" content-type="dwc:phylum" xlink:type="simple"><tp:taxon-name><tp:taxon-name-part taxon-name-part-type="phylum">Arthropoda</tp:taxon-name-part></tp:taxon-name></named-content>; class: <named-content xmlns:xlink="http://www.w3.org/1999/xlink" content-type="dwc:class" xlink:type="simple"><tp:taxon-name><tp:taxon-name-part taxon-name-part-type="class">Insecta</tp:taxon-name-part></tp:taxon-name></named-content>; order: <named-content xmlns:xlink="http://www.w3.org/1999/xlink" content-type="dwc:order" xlink:type="simple"><tp:taxon-name><tp:taxon-name-part taxon-name-part-type="order">Lepidoptera</tp:taxon-name-part></tp:taxon-name></named-content>; family: <named-content xmlns:xlink="http://www.w3.org/1999/xlink" content-type="dwc:family" xlink:type="simple"><tp:taxon-name><tp:taxon-name-part taxon-name-part-type="family">Erebidae</tp:taxon-name-part></tp:taxon-name></named-content>; genus: <named-content xmlns:xlink="http://www.w3.org/1999/xlink" content-type="dwc:genus" xlink:type="simple"><tp:taxon-name><tp:taxon-name-part taxon-name-part-type="genus">Chrysopera</tp:taxon-name-part></tp:taxon-name></named-content>; specificEpithet: <named-content xmlns:xlink="http://www.w3.org/1999/xlink" content-type="dwc:specificEpithet" xlink:type="simple"><tp:taxon-name><tp:taxon-name-part taxon-name-part-type="genus" reg="Chrysopera"/><tp:taxon-name-part taxon-name-part-type="species" reg="combinans">combinans</tp:taxon-name-part></tp:taxon-name></named-content>; <bold>Location:</bold> country: <named-content xmlns:xlink="http://www.w3.org/1999/xlink" content-type="dwc:country" xlink:type="simple">South Korea</named-content>; stateProvince: <named-content xmlns:xlink="http://www.w3.org/1999/xlink" content-type="dwc:stateProvince" xlink:type="simple">Jeollanam-do</named-content>; locality: <named-content xmlns:xlink="http://www.w3.org/1999/xlink" content-type="dwc:locality" xlink:type="simple">Wando-gun, Gunoe-myeon, Samdu-ri</named-content>; decimalLatitude: <named-content xmlns:xlink="http://www.w3.org/1999/xlink" content-type="dwc:decimalLatitude" xlink:type="simple">34.345528</named-content>; decimalLongitude: <named-content xmlns:xlink="http://www.w3.org/1999/xlink" content-type="dwc:decimalLongitude" xlink:type="simple">126.675500</named-content>; <bold>Event:</bold> eventDate: <named-content xmlns:xlink="http://www.w3.org/1999/xlink" content-type="dwc:eventDate" xlink:type="simple">10 VII 2023</named-content></p></list-item></list></tp:treatment-sec><tp:treatment-sec sec-type="Description"><title>Description</title><p><bold>Adult</bold> (Fig. <xref ref-type="fig" rid="F12149905">1</xref>). Wing-span 39 mm. Antenna ciliated, reddish-brown. Head brown; frons yellowish-brown; labial palpus yellowish-brown; second segment dilatate, thick; third segment elongated. Thorax dark brown. Patagium and tegula dark brown. Femur of forelegs dark brown; tibia yellowish-brown; tarsus brown with bright scales on each segment. Femur of mid-legs brown; tibia furry, yellowish-brown, with a pair of spurs in the lower part; tarsus brown with bright scales on each segment, with spines. Hind-legs with femur yellowish-brown; tibia yellowish-brown, with two pairs of spurs in the middle part and lower part; tarsus yellowish-brown with bright scales on each segment, with spines. Ground colour of forewing brown; antemedial line indistinct, dark brown, arcuated; reniform blackish, bent; subapical spot light brown, distinct, semicircle, concave distally. Ground colour of hind-wing brown; apical area yellowish. Abdomen greyish-brown.</p><p>Male genitalia. Uncus slender, long, with pointed apex, deflexed; tegumen long, elongated, 1.5 times longer than uncus; valva broad, obovate; costa sclerotised, fused to valva; vinculum short, slightly broad, with round apex; aedeagus not shown (<xref ref-type="bibr" rid="B12149691">Holloway 2005</xref>).</p><p>Female genitalia (Fig. <xref ref-type="fig" rid="F12149909">2</xref>). Papillae anales short, wide; apophyses posteriors 1.5 times longer than apophyses anteriores, both apophyses slender; ostium linear, slightly sclerotised; ductus bursae elongated with two sclerites near ostium; ductus seminalis short, elongated; corpus bursae elongated, with one small circular signum.</p></tp:treatment-sec><tp:treatment-sec sec-type="Diagnosis"><title>Diagnosis</title><p>This species is similar to <italic><tp:taxon-name><tp:taxon-name-part taxon-name-part-type="genus" reg="Avitta">Avitta</tp:taxon-name-part><tp:taxon-name-part taxon-name-part-type="species" reg="bracteola">bracteola</tp:taxon-name-part></tp:taxon-name></italic> Holloway and <italic><tp:taxon-name><tp:taxon-name-part taxon-name-part-type="genus" reg="Avitta">A.</tp:taxon-name-part><tp:taxon-name-part taxon-name-part-type="species" reg="ochromarginata">ochromarginata</tp:taxon-name-part></tp:taxon-name></italic> Pagenstecher in having the following characters: brown forewing and dark brown hind-wing, with yellowish terminal part; dark brown abdomen (<xref ref-type="bibr" rid="B12149691">Holloway 2005</xref>). However, this species can be distinguished from <italic><tp:taxon-name><tp:taxon-name-part taxon-name-part-type="genus" reg="Avitta">Avitta</tp:taxon-name-part></tp:taxon-name></italic> species by the following characters: subapical spot light brown, distinct, semicircle, bent S-shape distally; apex of hind-wing yellowish.</p></tp:treatment-sec><tp:treatment-sec sec-type="Distribution"><title>Distribution</title><p>Palaearctic: Korea (new record); Oriental: India to Southeast Asia; Australasian: New Guinea, Queensland, the Solomons and Fiji (<xref ref-type="bibr" rid="B12149691">Holloway 2005</xref>).</p></tp:treatment-sec><tp:treatment-sec sec-type="Ecology"><title>Ecology</title><p>Hostplant: unknown.</p></tp:treatment-sec><tp:treatment-sec sec-type="Notes"><title>Notes</title><p>Male genitalia description is based on fig. no. 330 of <xref ref-type="bibr" rid="B12149691">Holloway (2005)</xref>. The report from Korea marks the highest latitude at which the species has ever been found. The specimen used in the present study has a 39 mm wing-span. However, earlier, <xref ref-type="bibr" rid="B12149649">Hampson (1894)</xref> measured 44 mm wing-span in this species.</p></tp:treatment-sec><tp:treatment-sec><!--Section generated to contain objects referenced in tp:taxon-treatment.--><fig id="F12149905" position="float" orientation="portrait"><object-id xmlns:xlink="http://www.w3.org/1999/xlink" content-type="arpha" xlink:type="simple">14008DF6-7720-5D63-A7CC-6B1804CDB368</object-id><object-id xmlns:xlink="http://www.w3.org/1999/xlink" content-type="doi" xlink:type="simple">10.3897/BDJ.12.e139471.figure1</object-id><label>Figure 1.</label><caption><p>Adult of <italic><tp:taxon-name><tp:taxon-name-part taxon-name-part-type="genus" reg="Chrysopera">Chrysopera</tp:taxon-name-part><tp:taxon-name-part taxon-name-part-type="species" reg="combinans">combinans</tp:taxon-name-part></tp:taxon-name></italic>. Scale bar: 10 mm.</p></caption><graphic xmlns:xlink="http://www.w3.org/1999/xlink" xlink:href="bdj-13-e139471-g001.jpg" position="float" id="oo_1150442.jpg" orientation="portrait" xlink:type="simple"><uri content-type="original_file" xlink:type="simple">https://binary.pensoft.net/fig/1150442</uri></graphic></fig><fig id="F12149909" position="float" orientation="portrait"><object-id xmlns:xlink="http://www.w3.org/1999/xlink" content-type="arpha" xlink:type="simple">F486D5CE-F2E9-522C-8BFB-D590661A1EDF</object-id><object-id xmlns:xlink="http://www.w3.org/1999/xlink" content-type="doi" xlink:type="simple">10.3897/BDJ.12.e139471.figure2</object-id><label>Figure 2.</label><caption><p>Female genitalia and abdomen of <italic><tp:taxon-name><tp:taxon-name-part taxon-name-part-type="genus" reg="Chrysopera">Chrysopera</tp:taxon-name-part><tp:taxon-name-part taxon-name-part-type="species" reg="combinans">combinans</tp:taxon-name-part></tp:taxon-name></italic>. Scale bar: 5 mm.</p></caption><graphic xmlns:xlink="http://www.w3.org/1999/xlink" xlink:href="bdj-13-e139471-g002.jpg" position="float" id="oo_1167563.jpg" orientation="portrait" xlink:type="simple"><uri content-type="original_file" xlink:type="simple">https://binary.pensoft.net/fig/1167563</uri></graphic></fig></tp:treatment-sec><ref-list><ref id="B12149790"><element-citation xmlns:xlink="http://www.w3.org/1999/xlink" publication-type="book" xlink:type="simple"><person-group person-group-type="author"><name name-style="western"><surname>Walker</surname><given-names>F.</given-names></name></person-group><year>1858</year><source>List of the specimens of lepidopterous insects in the collection of the British Museum, Part 14</source><publisher-name>Lepidoptera Heterocera. British Museum</publisher-name><publisher-loc>London</publisher-loc><size units="page">1237-1520</size></element-citation></ref><ref id="B12149764"><element-citation xmlns:xlink="http://www.w3.org/1999/xlink" publication-type="article" xlink:type="simple"><person-group person-group-type="author"><name name-style="western"><surname>Pagenstecher</surname><given-names>A.</given-names></name></person-group><year>1890</year><article-title>Beitrage zur Lepidopteren-Fauna des malayischen Archipels. <tp:taxon-name><tp:taxon-name-part taxon-name-part-type="suborder">Heterocera</tp:taxon-name-part></tp:taxon-name> der Inseln Nias (bei Sumatra)</article-title><source>Jahrbücher des Nassauischen Vereins für Naturkunde</source><volume>43</volume><fpage>109</fpage></element-citation></ref><ref id="B12149691"><element-citation xmlns:xlink="http://www.w3.org/1999/xlink" publication-type="book" xlink:type="simple"><person-group person-group-type="author"><name name-style="western"><surname>Holloway</surname><given-names>J. D.</given-names></name></person-group><year>2005</year><source>The moths of Borneo: Family <tp:taxon-name><tp:taxon-name-part taxon-name-part-type="family">Noctuidae</tp:taxon-name-part></tp:taxon-name>, subfamily <tp:taxon-name><tp:taxon-name-part taxon-name-part-type="subfamily">Catocalinae</tp:taxon-name-part></tp:taxon-name></source><edition>58</edition><publisher-name>The Malayan Nature Journal</publisher-name><size units="page">529</size></element-citation></ref><ref id="B12149649"><element-citation xmlns:xlink="http://www.w3.org/1999/xlink" publication-type="book" xlink:type="simple"><person-group person-group-type="author"><name name-style="western"><surname>Hampson</surname><given-names>G. F.</given-names></name></person-group><year>1894</year><source>The Fauna of British India, including Ceylon and Burma</source><publisher-name>Taylor and Francis</publisher-name><publisher-loc>London</publisher-loc><size units="page">493</size></element-citation></ref></ref-list></tp:taxon-treatment>
