# Supplementary material for: First records of genera Chrysopera Hampson, 1894 and Entomogramma Guenée, 1852 of the subfamily Erebinae (Lepidoptera, Erebidae) from South Korea
Source: Biodivers Data J. 2025 Mar 27;13:e139471. doi: 10.3897/BDJ.12.e139471 (PMC11969161; doi:10.3897/BDJ.12.e139471)
Supplement: XML Treatment for Entomogramma [file BDJ.12.e139471-treatment3.xml]

<!DOCTYPE tp:taxon-treatment
  PUBLIC "-//TaxonX//DTD Taxonomic Treatment Publishing DTD v0 20100105//EN" "tax-treatment-NSO.dtd">
<tp:taxon-treatment xmlns:tp="http://www.plazi.org/taxpub"><tp:treatment-meta><mixed-citation publication-type="journal"><person-group><name><surname>Han</surname><given-names>Hee</given-names></name><name><surname>Kim</surname><given-names>Sora</given-names></name></person-group><article-title>First records of genera <italic><tp:taxon-name><tp:taxon-name-part taxon-name-part-type="genus" reg="Chrysopera">Chrysopera</tp:taxon-name-part></tp:taxon-name></italic> Hampson, 1894 and <italic><tp:taxon-name><tp:taxon-name-part taxon-name-part-type="genus" reg="Entomogramma">Entomogramma</tp:taxon-name-part></tp:taxon-name></italic> Guenée, 1852 of the subfamily <tp:taxon-name><tp:taxon-name-part taxon-name-part-type="subfamily">Erebinae</tp:taxon-name-part></tp:taxon-name> (<tp:taxon-name><tp:taxon-name-part taxon-name-part-type="order">Lepidoptera</tp:taxon-name-part></tp:taxon-name>, <tp:taxon-name><tp:taxon-name-part taxon-name-part-type="family">Erebidae</tp:taxon-name-part></tp:taxon-name>) from South Korea</article-title><source>Biodivers Data J</source><day>27</day><month>03</month><year>2025</year><volume>13</volume><pub-id pub-id-type="doi">10.3897/BDJ.12.e139471</pub-id></mixed-citation></tp:treatment-meta><tp:nomenclature><tp:taxon-name>
            <object-id xmlns:xlink="http://www.w3.org/1999/xlink" content-type="arpha" xlink:type="simple">2B3ACC5B-DDDF-5C43-A29E-4F0FCE78ACA0</object-id>
            <tp:taxon-name-part taxon-name-part-type="genus">Entomogramma</tp:taxon-name-part>
          </tp:taxon-name><tp:taxon-authority>Guenée, 1852</tp:taxon-authority><tp:nomenclature-citation-list><tp:nomenclature-citation><tp:taxon-name>
                <tp:taxon-name-part taxon-name-part-type="genus" reg="Chrysopera"/>
                <tp:taxon-name-part taxon-name-part-type="genus" reg="Entomogramma"/>
              </tp:taxon-name><comment><italic><tp:taxon-name><tp:taxon-name-part taxon-name-part-type="genus" reg="Entomogramma">Entomogramma</tp:taxon-name-part></tp:taxon-name> <xref ref-type="bibr" rid="B12149641">Guenée 1852</xref></italic>: 203. Type Species. <italic><tp:taxon-name><tp:taxon-name-part taxon-name-part-type="genus" reg="Entomogramma">Entomogramma</tp:taxon-name-part><tp:taxon-name-part taxon-name-part-type="species" reg="fautrix">fautrix</tp:taxon-name-part></tp:taxon-name></italic> Guenée</comment></tp:nomenclature-citation><tp:nomenclature-citation><tp:taxon-name>
                <tp:taxon-name-part taxon-name-part-type="genus" reg="Taramia">Taramia</tp:taxon-name-part>
              </tp:taxon-name><comment> <xref ref-type="bibr" rid="B12149756">Moore 1885</xref>: 153. Type Species. <italic><tp:taxon-name><tp:taxon-name-part taxon-name-part-type="genus" reg="Entomogramma">Entomogramma</tp:taxon-name-part><tp:taxon-name-part taxon-name-part-type="species" reg="torsa">torsa</tp:taxon-name-part></tp:taxon-name></italic> Guenée</comment></tp:nomenclature-citation></tp:nomenclature-citation-list></tp:nomenclature><tp:treatment-sec sec-type="Diagnosis"><title>Diagnosis</title><p>This genus is superficially similar to <italic>Hypopyra <xref ref-type="bibr" rid="B12149641">Guenée 1852</xref></italic> in having entire brownish wings; forewing with blackish orbicular, subterminal line more distinct than all the others; pattern from forewing to hind-wing; underside of wings very distinct of two colours. However, they can be distinguished by the presence of the strong and fringed antennae of the <italic><tp:taxon-name><tp:taxon-name-part taxon-name-part-type="genus" reg="Entomogramma">Entomogramma</tp:taxon-name-part></tp:taxon-name></italic>.</p></tp:treatment-sec><tp:treatment-sec sec-type="Distribution"><title>Distribution</title><p>Afrotropic, Oriental (<xref ref-type="bibr" rid="B12149641">Guenée 1852</xref>).</p></tp:treatment-sec><ref-list><ref id="B12149641"><element-citation xmlns:xlink="http://www.w3.org/1999/xlink" publication-type="book" xlink:type="simple"><person-group person-group-type="author"><name name-style="western"><surname>Guenée</surname><given-names>A.</given-names></name></person-group><year>1852</year><source>Histoire Naturelle des Insectes. Species Général des Lépidoptéres. Tome Septiéme. Noctuélites. Tome III.</source><publisher-name>Librairie Encyclopéidque de Roret</publisher-name><publisher-loc>Paris</publisher-loc><size units="page">443</size></element-citation></ref><ref id="B12149756"><element-citation xmlns:xlink="http://www.w3.org/1999/xlink" publication-type="book" xlink:type="simple"><person-group person-group-type="author"><name name-style="western"><surname>Moore</surname><given-names>F.</given-names></name></person-group><year>1885</year><source>The <tp:taxon-name><tp:taxon-name-part taxon-name-part-type="order">Lepidoptera</tp:taxon-name-part></tp:taxon-name> of Ceylon</source><publisher-name>L. Reeve &amp; co</publisher-name><publisher-loc>London</publisher-loc><size units="page">1-1036</size></element-citation></ref></ref-list></tp:taxon-treatment>
