# Supplementary material for: First records of genera Chrysopera Hampson, 1894 and Entomogramma Guenée, 1852 of the subfamily Erebinae (Lepidoptera, Erebidae) from South Korea
Source: Biodivers Data J. 2025 Mar 27;13:e139471. doi: 10.3897/BDJ.12.e139471 (PMC11969161; doi:10.3897/BDJ.12.e139471)
Supplement: XML Treatment for Entomogramma fautrix [file BDJ.12.e139471-treatment4.xml]

<!DOCTYPE tp:taxon-treatment
  PUBLIC "-//TaxonX//DTD Taxonomic Treatment Publishing DTD v0 20100105//EN" "tax-treatment-NSO.dtd">
<tp:taxon-treatment xmlns:tp="http://www.plazi.org/taxpub"><tp:treatment-meta><mixed-citation publication-type="journal"><person-group><name><surname>Han</surname><given-names>Hee</given-names></name><name><surname>Kim</surname><given-names>Sora</given-names></name></person-group><article-title>First records of genera <italic><tp:taxon-name><tp:taxon-name-part taxon-name-part-type="genus" reg="Chrysopera">Chrysopera</tp:taxon-name-part></tp:taxon-name></italic> Hampson, 1894 and <italic><tp:taxon-name><tp:taxon-name-part taxon-name-part-type="genus" reg="Entomogramma">Entomogramma</tp:taxon-name-part></tp:taxon-name></italic> Guenée, 1852 of the subfamily <tp:taxon-name><tp:taxon-name-part taxon-name-part-type="subfamily">Erebinae</tp:taxon-name-part></tp:taxon-name> (<tp:taxon-name><tp:taxon-name-part taxon-name-part-type="order">Lepidoptera</tp:taxon-name-part></tp:taxon-name>, <tp:taxon-name><tp:taxon-name-part taxon-name-part-type="family">Erebidae</tp:taxon-name-part></tp:taxon-name>) from South Korea</article-title><source>Biodivers Data J</source><day>27</day><month>03</month><year>2025</year><volume>13</volume><pub-id pub-id-type="doi">10.3897/BDJ.12.e139471</pub-id></mixed-citation></tp:treatment-meta><tp:nomenclature><tp:taxon-name>
            <object-id xmlns:xlink="http://www.w3.org/1999/xlink" content-type="arpha" xlink:type="simple">4D7C4ACB-DCAC-553C-88D6-69BDFF283205</object-id>
            <tp:taxon-name-part taxon-name-part-type="genus">Entomogramma</tp:taxon-name-part>
            <tp:taxon-name-part taxon-name-part-type="species">fautrix</tp:taxon-name-part>
          </tp:taxon-name><tp:taxon-authority>Guenée, 1852</tp:taxon-authority><tp:nomenclature-citation-list><tp:nomenclature-citation><tp:taxon-name>
                <tp:taxon-name-part taxon-name-part-type="genus" reg="Entomogramma">Entomogramma</tp:taxon-name-part>
                <tp:taxon-name-part taxon-name-part-type="species" reg="fautrix">fautrix</tp:taxon-name-part>
              </tp:taxon-name><comment> <xref ref-type="bibr" rid="B12149641">Guenée 1852</xref>: 204. Type locality: Silhet.</comment></tp:nomenclature-citation></tp:nomenclature-citation-list></tp:nomenclature><tp:treatment-sec sec-type="materials"><title>Materials</title><list list-type="alpha-lower" list-content="occurrences"><list-item><p><bold>Type status:</bold> <named-content xmlns:xlink="http://www.w3.org/1999/xlink" content-type="dwc:typeStatus" xlink:type="simple">Other material</named-content>. <bold>Occurrence:</bold> recordedBy: <named-content xmlns:xlink="http://www.w3.org/1999/xlink" content-type="dwc:recordedBy" xlink:type="simple">S. Kim et al.</named-content>; individualCount: <named-content xmlns:xlink="http://www.w3.org/1999/xlink" content-type="dwc:individualCount" xlink:type="simple">1</named-content>; sex: <named-content xmlns:xlink="http://www.w3.org/1999/xlink" content-type="dwc:sex" xlink:type="simple">male</named-content>; lifeStage: <named-content xmlns:xlink="http://www.w3.org/1999/xlink" content-type="dwc:lifeStage" xlink:type="simple">adult</named-content>; preparations: <named-content xmlns:xlink="http://www.w3.org/1999/xlink" content-type="dwc:preparations" xlink:type="simple">photograph; genitalia (slide no. HH0278 / Hee Han)</named-content>; occurrenceID: <named-content xmlns:xlink="http://www.w3.org/1999/xlink" content-type="dwc:occurrenceID" xlink:type="simple">B37E0731-A643-5629-824F-4216460FAA2F</named-content>; <bold>Taxon:</bold> kingdom: <named-content xmlns:xlink="http://www.w3.org/1999/xlink" content-type="dwc:kingdom" xlink:type="simple"><tp:taxon-name><tp:taxon-name-part taxon-name-part-type="kingdom">Animalia</tp:taxon-name-part></tp:taxon-name></named-content>; phylum: <named-content xmlns:xlink="http://www.w3.org/1999/xlink" content-type="dwc:phylum" xlink:type="simple"><tp:taxon-name><tp:taxon-name-part taxon-name-part-type="phylum">Arthropoda</tp:taxon-name-part></tp:taxon-name></named-content>; class: <named-content xmlns:xlink="http://www.w3.org/1999/xlink" content-type="dwc:class" xlink:type="simple"><tp:taxon-name><tp:taxon-name-part taxon-name-part-type="class">Insecta</tp:taxon-name-part></tp:taxon-name></named-content>; order: <named-content xmlns:xlink="http://www.w3.org/1999/xlink" content-type="dwc:order" xlink:type="simple"><tp:taxon-name><tp:taxon-name-part taxon-name-part-type="order">Lepidoptera</tp:taxon-name-part></tp:taxon-name></named-content>; family: <named-content xmlns:xlink="http://www.w3.org/1999/xlink" content-type="dwc:family" xlink:type="simple"><tp:taxon-name><tp:taxon-name-part taxon-name-part-type="family">Erebidae</tp:taxon-name-part></tp:taxon-name></named-content>; genus: <named-content xmlns:xlink="http://www.w3.org/1999/xlink" content-type="dwc:genus" xlink:type="simple"><tp:taxon-name><tp:taxon-name-part taxon-name-part-type="genus">Entomogramma</tp:taxon-name-part></tp:taxon-name></named-content>; specificEpithet: <named-content xmlns:xlink="http://www.w3.org/1999/xlink" content-type="dwc:specificEpithet" xlink:type="simple"><tp:taxon-name><tp:taxon-name-part taxon-name-part-type="genus" reg="Entomogramma"/><tp:taxon-name-part taxon-name-part-type="species" reg="fautrix">fautrix</tp:taxon-name-part></tp:taxon-name></named-content>; <bold>Location:</bold> country: <named-content xmlns:xlink="http://www.w3.org/1999/xlink" content-type="dwc:country" xlink:type="simple">South Korea</named-content>; stateProvince: <named-content xmlns:xlink="http://www.w3.org/1999/xlink" content-type="dwc:stateProvince" xlink:type="simple">Jeollanam-do</named-content>; locality: <named-content xmlns:xlink="http://www.w3.org/1999/xlink" content-type="dwc:locality" xlink:type="simple">Wando-gun, Wando-eup, Jangjwa-ri</named-content>; decimalLatitude: <named-content xmlns:xlink="http://www.w3.org/1999/xlink" content-type="dwc:decimalLatitude" xlink:type="simple">34.352222</named-content>; decimalLongitude: <named-content xmlns:xlink="http://www.w3.org/1999/xlink" content-type="dwc:decimalLongitude" xlink:type="simple">126.701389</named-content>; <bold>Event:</bold> eventDate: <named-content xmlns:xlink="http://www.w3.org/1999/xlink" content-type="dwc:eventDate" xlink:type="simple">27 VII 2022</named-content></p></list-item></list></tp:treatment-sec><tp:treatment-sec sec-type="Description"><title>Description</title><p><bold>Adult</bold> (Fig. <xref ref-type="fig" rid="F12149907">3</xref>). Wing-span 48 mm. Antenna ciliated, reddish-brown, ivory alternately. Head blackish, tinged with brown scales; labial palpus blackish-brown, scattered yellow or brown scales; second segment plumpish, thicker than first and second segment; third segment small, elongated. Ground colour of thorax dark brown. Prothorax pale brownish, furry. Mesothorax yellowish-brown, with light grey. Metathorax brown. Patagium reddish-brown. Tegula yellowish-brown, with light grey fore part, with dark brownish dividing line. Femur and tibia of forelegs reddish-brown, furry; tarsus greyish-brown. Femur and tibia of mid-legs brown, furry, tibia with a pair of spurs in the lower part; tarsus greyish-brown, with spines. Femur of hind-legs yellowish-brown; tarsus brown, furry, with two pairs of spurs in the middle part and lower part; tibia yellowish-brown, with spines. Ground colour of forewing greenish brown; Distinct line straight, anteriorly reddish-brown, posteriorly dark brown, represented from apex to base along the subcostal vein. Six lines: basal one reddish-brown, straight; antemedial one reddish-brown, slightly leaning to apex; median one thin, wavy, sticking out to base at posterior part; postmedial one yellowish basally, weakly dark brown distally; subterminal one brown, diffused, zigzag; terminal one yellowish-brown, wavy. Cilia brown. Orbicular spot dark brown, small. Ground colour of hind-wing brown. Five lines: antemedial one straight; median one wavy; postmedial one straight; subterminal one brownish, dotted; terminal one yellowish. Cilia brown. Abdomen light brown.</p><p>Male genitalia (Fig. <xref ref-type="fig" rid="F12149911">4</xref>). Uncus short, broad, bifurcated, with pointed apex, basal part broadened rectangular shape; tegumen curved, with long hairy setose; valva ear-shape, with strongly setose at sacculus, apex with one pointed spine; costa curved, slightly sclerotised, weakly setose; clasper weakly sclerotised; harpe sclerotised, curved, upturned; juxta plate-like, bifurcate in the middle part and lower part; hair pencil 2.5 times longer than valva, elastic; vinculum thin, with risen top and basal part; saccus inverted triangle shape; aedeagus slender, bent, 1.5 times longer than valva, with weakly sclerotised carina, apex pointed.</p><p>Female genitalia. Unknown.</p></tp:treatment-sec><tp:treatment-sec sec-type="Diagnosis"><title>Diagnosis</title><p>This species is similar to <italic><tp:taxon-name><tp:taxon-name-part taxon-name-part-type="genus" reg="Entomogramma">E.</tp:taxon-name-part><tp:taxon-name-part taxon-name-part-type="species" reg="torsa">torsa</tp:taxon-name-part></tp:taxon-name></italic> in having forewing line from apex to base along the subcostal vein; line patterns from forewing to hind-wing (<xref ref-type="bibr" rid="B12149641">Guenée 1852</xref>). However, they can be distinguished by the following characters: the head with simple antennae; dark brown ground colour of wings; the forewing with distinct straight reddish line from apex to base along the subcostal vein and orbicular smaller than <italic><tp:taxon-name><tp:taxon-name-part taxon-name-part-type="genus" reg="Entomogramma">E.</tp:taxon-name-part><tp:taxon-name-part taxon-name-part-type="species" reg="torsa">torsa</tp:taxon-name-part></tp:taxon-name></italic>.</p></tp:treatment-sec><tp:treatment-sec sec-type="Distribution"><title>Distribution</title><p>Palaearctic: Korea (new record); Oriental: Nepal, Bangladesh, India, Sri Lanka (<xref ref-type="bibr" rid="B12149641">Guenée 1852</xref>, <xref ref-type="bibr" rid="B12149798">Walker 1865</xref>, <xref ref-type="bibr" rid="B12149665">Haruta 1993</xref>).</p></tp:treatment-sec><tp:treatment-sec sec-type="Ecology"><title>Ecology</title><p>Hostplants <italic><tp:taxon-name><tp:taxon-name-part taxon-name-part-type="genus" reg="Pithecellobium">Pithecellobium</tp:taxon-name-part><tp:taxon-name-part taxon-name-part-type="species" reg="dulce">dulce</tp:taxon-name-part></tp:taxon-name></italic> (Roxb.) Benth. [<tp:taxon-name><tp:taxon-name-part taxon-name-part-type="family">Leguminosae</tp:taxon-name-part></tp:taxon-name> (M)] (<xref ref-type="bibr" rid="B12149781">Robinson et al. 2023</xref>).</p></tp:treatment-sec><tp:treatment-sec sec-type="Notes"><title>Notes</title><p>This species is thought to be widely distributed from India to Southeast Asia, but is poorly documented (<xref ref-type="bibr" rid="B12149691">Holloway 2005</xref>). The discovery in South Korea represents the species’ northernmost known occurrence, applying that it is expanding northwards. The specimen used in the present study has a 48 mm wing-span. However, earlier, <xref ref-type="bibr" rid="B12149641">Guenée (1852)</xref> measured 55 mm wing-span in this species.</p></tp:treatment-sec><tp:treatment-sec><!--Section generated to contain objects referenced in tp:taxon-treatment.--><fig id="F12149907" position="float" orientation="portrait"><object-id xmlns:xlink="http://www.w3.org/1999/xlink" content-type="arpha" xlink:type="simple">6A0AE5AC-EF27-5FE7-B1F1-3ACAD78412BF</object-id><object-id xmlns:xlink="http://www.w3.org/1999/xlink" content-type="doi" xlink:type="simple">10.3897/BDJ.12.e139471.figure3</object-id><label>Figure 3.</label><caption><p>Adult of <italic><tp:taxon-name><tp:taxon-name-part taxon-name-part-type="genus" reg="Entomogramma">Entomogramma</tp:taxon-name-part><tp:taxon-name-part taxon-name-part-type="species" reg="fautrix">fautrix</tp:taxon-name-part></tp:taxon-name></italic>. Scale bar: 10 mm.</p></caption><graphic xmlns:xlink="http://www.w3.org/1999/xlink" xlink:href="bdj-13-e139471-g003.jpg" position="float" id="oo_1150443.jpg" orientation="portrait" xlink:type="simple"><uri content-type="original_file" xlink:type="simple">https://binary.pensoft.net/fig/1150443</uri></graphic></fig><fig id="F12149911" position="float" orientation="portrait"><object-id xmlns:xlink="http://www.w3.org/1999/xlink" content-type="arpha" xlink:type="simple">B0676F65-CB9C-5EE9-B127-10C068A0E37A</object-id><object-id xmlns:xlink="http://www.w3.org/1999/xlink" content-type="doi" xlink:type="simple">10.3897/BDJ.12.e139471.figure4</object-id><label>Figure 4.</label><caption><p>Male genitalia and abdomen of <italic><tp:taxon-name><tp:taxon-name-part taxon-name-part-type="genus" reg="Entomogramma">Entomogramma</tp:taxon-name-part><tp:taxon-name-part taxon-name-part-type="species" reg="fautrix">fautrix</tp:taxon-name-part></tp:taxon-name></italic>. Scale bar: 5 mm.</p></caption><graphic xmlns:xlink="http://www.w3.org/1999/xlink" xlink:href="bdj-13-e139471-g004.jpg" position="float" id="oo_1167564.jpg" orientation="portrait" xlink:type="simple"><uri content-type="original_file" xlink:type="simple">https://binary.pensoft.net/fig/1167564</uri></graphic></fig></tp:treatment-sec><ref-list><ref id="B12149641"><element-citation xmlns:xlink="http://www.w3.org/1999/xlink" publication-type="book" xlink:type="simple"><person-group person-group-type="author"><name name-style="western"><surname>Guenée</surname><given-names>A.</given-names></name></person-group><year>1852</year><source>Histoire Naturelle des Insectes. Species Général des Lépidoptéres. Tome Septiéme. Noctuélites. Tome III.</source><publisher-name>Librairie Encyclopéidque de Roret</publisher-name><publisher-loc>Paris</publisher-loc><size units="page">443</size></element-citation></ref><ref id="B12149798"><element-citation xmlns:xlink="http://www.w3.org/1999/xlink" publication-type="book" xlink:type="simple"><person-group person-group-type="author"><name name-style="western"><surname>Walker</surname><given-names>F.</given-names></name></person-group><year>1865</year><source>List of the specimens of lepidopterous Insects in the Collection of the British Museum, Part 33</source><publisher-name>Lepidoptera Heterocera. British Museum</publisher-name><publisher-loc>London</publisher-loc><size units="page">707-1120</size></element-citation></ref><ref id="B12149665"><element-citation xmlns:xlink="http://www.w3.org/1999/xlink" publication-type="article" xlink:type="simple"><person-group person-group-type="author"><name name-style="western"><surname>Haruta</surname><given-names>T.</given-names></name></person-group><year>1993</year><article-title>Moths of Nepal 2</article-title><source>Tinea</source><volume>13</volume><issue>Suppl. 3</issue><fpage>61, pl. 48, f. 8</fpage></element-citation></ref><ref id="B12149781"><element-citation xmlns:xlink="http://www.w3.org/1999/xlink" publication-type="software" xlink:type="simple"><person-group person-group-type="author"><name name-style="western"><surname>Robinson</surname><given-names>G. S.</given-names></name><name name-style="western"><surname>Ackery</surname><given-names>P. R.</given-names></name><name name-style="western"><surname>Kitching</surname><given-names>I.</given-names></name><name name-style="western"><surname>Beccaloni</surname><given-names>G. W.</given-names></name><name name-style="western"><surname>Hernández.</surname><given-names>L. M.</given-names></name></person-group><year>2023</year><article-title>HOSTS – a Database of the World’s Lepidopteran Hostplants [Data set]</article-title><publisher-name>Natural History Museum</publisher-name><date-in-citation content-type="released">2024-10-07T00:48:31+00:00</date-in-citation><uri xlink:type="simple">https://data.nhm.ac.uk/dataset/hosts</uri></element-citation></ref><ref id="B12149691"><element-citation xmlns:xlink="http://www.w3.org/1999/xlink" publication-type="book" xlink:type="simple"><person-group person-group-type="author"><name name-style="western"><surname>Holloway</surname><given-names>J. D.</given-names></name></person-group><year>2005</year><source>The moths of Borneo: Family <tp:taxon-name><tp:taxon-name-part taxon-name-part-type="family">Noctuidae</tp:taxon-name-part></tp:taxon-name>, subfamily <tp:taxon-name><tp:taxon-name-part taxon-name-part-type="subfamily">Catocalinae</tp:taxon-name-part></tp:taxon-name></source><edition>58</edition><publisher-name>The Malayan Nature Journal</publisher-name><size units="page">529</size></element-citation></ref></ref-list></tp:taxon-treatment>
